# Supplementary material for: Both Moderate and Heavy Alcohol Use Amplify the Adverse Cardiovascular Effects of Smoking in Young Patients with Hypertension
Source: J Clin Med. 2023 Apr 9;12(8):2792. doi: 10.3390/jcm12082792 (PMC10142645; doi:10.3390/jcm12082792)
Supplement: Supplementary file 1 [file jcm-12-02792-s001.zip]

Archive with 1 entries (1 files):
- jcm-2320363-supplementary.pdf
